# Supplementary material for: Uncertainty-aware mixed-variable machine learning for materials design
Source: Sci Rep. 2022 Nov 17;12:19760. doi: 10.1038/s41598-022-23431-2 (PMC9672324; doi:10.1038/s41598-022-23431-2)
Supplement: Supplementary file 1 — Supplementary Information 1. [file 41598_2022_23431_MOESM1_ESM.zip]

Archive with 119 entries (116 files):
- Sampling_Sequence_Figures/
- Sampling_Sequence_Figures/Branin_Function/
- Sampling_Sequence_Figures/Branin_Function/branin_Lolo_1.jpg
- Sampling_Sequence_Figures/Branin_Function/branin_Lolo_10.jpg
- Sampling_Sequence_Figures/Branin_Function/branin_Lolo_11.jpg
- Sampling_Sequence_Figures/Branin_Function/branin_Lolo_12.jpg
- Sampling_Sequence_Figures/Branin_Function/branin_Lolo_13.jpg
- Sampling_Sequence_Figures/Branin_Function/branin_Lolo_14.jpg
- Sampling_Sequence_Figures/Branin_Function/branin_Lolo_15.jpg
- Sampling_Sequence_Figures/Branin_Function/branin_Lolo_16.jpg
- Sampling_Sequence_Figures/Branin_Function/branin_Lolo_17.jpg
- Sampling_Sequence_Figures/Branin_Function/branin_Lolo_18.jpg
- Sampling_Sequence_Figures/Branin_Function/branin_Lolo_19.jpg
- Sampling_Sequence_Figures/Branin_Function/branin_Lolo_2.jpg
- Sampling_Sequence_Figures/Branin_Function/branin_Lolo_3.jpg
- Sampling_Sequence_Figures/Branin_Function/branin_Lolo_4.jpg
- Sampling_Sequence_Figures/Branin_Function/branin_Lolo_5.jpg
- Sampling_Sequence_Figures/Branin_Function/branin_Lolo_6.jpg
- Sampling_Sequence_Figures/Branin_Function/branin_Lolo_7.jpg
- Sampling_Sequence_Figures/Branin_Function/branin_Lolo_8.jpg
- Sampling_Sequence_Figures/Branin_Function/branin_Lolo_9.jpg
- Sampling_Sequence_Figures/Branin_Function/branin_LVGP_1.jpg
- Sampling_Sequence_Figures/Branin_Function/branin_LVGP_10.jpg
- Sampling_Sequence_Figures/Branin_Function/branin_LVGP_11.jpg
- Sampling_Sequence_Figures/Branin_Function/branin_LVGP_12.jpg
- Sampling_Sequence_Figures/Branin_Function/branin_LVGP_13.jpg
- Sampling_Sequence_Figures/Branin_Function/branin_LVGP_14.jpg
- Sampling_Sequence_Figures/Branin_Function/branin_LVGP_15.jpg
- Sampling_Sequence_Figures/Branin_Function/branin_LVGP_16.jpg
- Sampling_Sequence_Figures/Branin_Function/branin_LVGP_17.jpg
- Sampling_Sequence_Figures/Branin_Function/branin_LVGP_18.jpg
- Sampling_Sequence_Figures/Branin_Function/branin_LVGP_19.jpg
- Sampling_Sequence_Figures/Branin_Function/branin_LVGP_2.jpg
- Sampling_Sequence_Figures/Branin_Function/branin_LVGP_3.jpg
- Sampling_Sequence_Figures/Branin_Function/branin_LVGP_4.jpg
- Sampling_Sequence_Figures/Branin_Function/branin_LVGP_5.jpg
- Sampling_Sequence_Figures/Branin_Function/branin_LVGP_6.jpg
- Sampling_Sequence_Figures/Branin_Function/branin_LVGP_7.jpg
- Sampling_Sequence_Figures/Branin_Function/branin_LVGP_8.jpg
- Sampling_Sequence_Figures/Branin_Function/branin_LVGP_9.jpg
- Sampling_Sequence_Figures/Rastrigin_Function/
- Sampling_Sequence_Figures/Rastrigin_Function/rastrigin2_Lolo_1.jpg
- Sampling_Sequence_Figures/Rastrigin_Function/rastrigin2_Lolo_10.jpg
- Sampling_Sequence_Figures/Rastrigin_Function/rastrigin2_Lolo_11.jpg
- Sampling_Sequence_Figures/Rastrigin_Function/rastrigin2_Lolo_12.jpg
- Sampling_Sequence_Figures/Rastrigin_Function/rastrigin2_Lolo_13.jpg
- Sampling_Sequence_Figures/Rastrigin_Function/rastrigin2_Lolo_14.jpg
- Sampling_Sequence_Figures/Rastrigin_Function/rastrigin2_Lolo_15.jpg
- Sampling_Sequence_Figures/Rastrigin_Function/rastrigin2_Lolo_16.jpg
- Sampling_Sequence_Figures/Rastrigin_Function/rastrigin2_Lolo_17.jpg
- Sampling_Sequence_Figures/Rastrigin_Function/rastrigin2_Lolo_18.jpg
- Sampling_Sequence_Figures/Rastrigin_Function/rastrigin2_Lolo_19.jpg
- Sampling_Sequence_Figures/Rastrigin_Function/rastrigin2_Lolo_2.jpg
- Sampling_Sequence_Figures/Rastrigin_Function/rastrigin2_Lolo_20.jpg
- Sampling_Sequence_Figures/Rastrigin_Function/rastrigin2_Lolo_21.jpg
- Sampling_Sequence_Figures/Rastrigin_Function/rastrigin2_Lolo_22.jpg
- Sampling_Sequence_Figures/Rastrigin_Function/rastrigin2_Lolo_23.jpg
- Sampling_Sequence_Figures/Rastrigin_Function/rastrigin2_Lolo_24.jpg
- Sampling_Sequence_Figures/Rastrigin_Function/rastrigin2_Lolo_25.jpg
- Sampling_Sequence_Figures/Rastrigin_Function/rastrigin2_Lolo_26.jpg
- Sampling_Sequence_Figures/Rastrigin_Function/rastrigin2_Lolo_27.jpg
- Sampling_Sequence_Figures/Rastrigin_Function/rastrigin2_Lolo_28.jpg
- Sampling_Sequence_Figures/Rastrigin_Function/rastrigin2_Lolo_29.jpg
- Sampling_Sequence_Figures/Rastrigin_Function/rastrigin2_Lolo_3.jpg
- Sampling_Sequence_Figures/Rastrigin_Function/rastrigin2_Lolo_30.jpg
- Sampling_Sequence_Figures/Rastrigin_Function/rastrigin2_Lolo_31.jpg
- Sampling_Sequence_Figures/Rastrigin_Function/rastrigin2_Lolo_32.jpg
- Sampling_Sequence_Figures/Rastrigin_Function/rastrigin2_Lolo_33.jpg
- Sampling_Sequence_Figures/Rastrigin_Function/rastrigin2_Lolo_34.jpg
- Sampling_Sequence_Figures/Rastrigin_Function/rastrigin2_Lolo_35.jpg
- Sampling_Sequence_Figures/Rastrigin_Function/rastrigin2_Lolo_36.jpg
- Sampling_Sequence_Figures/Rastrigin_Function/rastrigin2_Lolo_37.jpg
- Sampling_Sequence_Figures/Rastrigin_Function/rastrigin2_Lolo_38.jpg
- Sampling_Sequence_Figures/Rastrigin_Function/rastrigin2_Lolo_39.jpg
- Sampling_Sequence_Figures/Rastrigin_Function/rastrigin2_Lolo_4.jpg
- Sampling_Sequence_Figures/Rastrigin_Function/rastrigin2_Lolo_5.jpg
- Sampling_Sequence_Figures/Rastrigin_Function/rastrigin2_Lolo_6.jpg
- Sampling_Sequence_Figures/Rastrigin_Function/rastrigin2_Lolo_7.jpg
- Sampling_Sequence_Figures/Rastrigin_Function/rastrigin2_Lolo_8.jpg
- Sampling_Sequence_Figures/Rastrigin_Function/rastrigin2_Lolo_9.jpg
- Sampling_Sequence_Figures/Rastrigin_Function/rastrigin2_LVGP_1.jpg
- Sampling_Sequence_Figures/Rastrigin_Function/rastrigin2_LVGP_10.jpg
- Sampling_Sequence_Figures/Rastrigin_Function/rastrigin2_LVGP_11.jpg
- Sampling_Sequence_Figures/Rastrigin_Function/rastrigin2_LVGP_12.jpg
- Sampling_Sequence_Figures/Rastrigin_Function/rastrigin2_LVGP_13.jpg
- Sampling_Sequence_Figures/Rastrigin_Function/rastrigin2_LVGP_14.jpg
- Sampling_Sequence_Figures/Rastrigin_Function/rastrigin2_LVGP_15.jpg
- Sampling_Sequence_Figures/Rastrigin_Function/rastrigin2_LVGP_16.jpg
- Sampling_Sequence_Figures/Rastrigin_Function/rastrigin2_LVGP_17.jpg
- Sampling_Sequence_Figures/Rastrigin_Function/rastrigin2_LVGP_18.jpg
- Sampling_Sequence_Figures/Rastrigin_Function/rastrigin2_LVGP_19.jpg
- Sampling_Sequence_Figures/Rastrigin_Function/rastrigin2_LVGP_2.jpg
- Sampling_Sequence_Figures/Rastrigin_Function/rastrigin2_LVGP_20.jpg
- Sampling_Sequence_Figures/Rastrigin_Function/rastrigin2_LVGP_21.jpg
- Sampling_Sequence_Figures/Rastrigin_Function/rastrigin2_LVGP_22.jpg
- Sampling_Sequence_Figures/Rastrigin_Function/rastrigin2_LVGP_23.jpg
- Sampling_Sequence_Figures/Rastrigin_Function/rastrigin2_LVGP_24.jpg
- Sampling_Sequence_Figures/Rastrigin_Function/rastrigin2_LVGP_25.jpg
- Sampling_Sequence_Figures/Rastrigin_Function/rastrigin2_LVGP_26.jpg
- Sampling_Sequence_Figures/Rastrigin_Function/rastrigin2_LVGP_27.jpg
- Sampling_Sequence_Figures/Rastrigin_Function/rastrigin2_LVGP_28.jpg
- Sampling_Sequence_Figures/Rastrigin_Function/rastrigin2_LVGP_29.jpg
- Sampling_Sequence_Figures/Rastrigin_Function/rastrigin2_LVGP_3.jpg
- Sampling_Sequence_Figures/Rastrigin_Function/rastrigin2_LVGP_30.jpg
- Sampling_Sequence_Figures/Rastrigin_Function/rastrigin2_LVGP_31.jpg
- Sampling_Sequence_Figures/Rastrigin_Function/rastrigin2_LVGP_32.jpg
- Sampling_Sequence_Figures/Rastrigin_Function/rastrigin2_LVGP_33.jpg
- Sampling_Sequence_Figures/Rastrigin_Function/rastrigin2_LVGP_34.jpg
- Sampling_Sequence_Figures/Rastrigin_Function/rastrigin2_LVGP_35.jpg
- Sampling_Sequence_Figures/Rastrigin_Function/rastrigin2_LVGP_36.jpg
- Sampling_Sequence_Figures/Rastrigin_Function/rastrigin2_LVGP_37.jpg
- Sampling_Sequence_Figures/Rastrigin_Function/rastrigin2_LVGP_38.jpg
- Sampling_Sequence_Figures/Rastrigin_Function/rastrigin2_LVGP_39.jpg
- Sampling_Sequence_Figures/Rastrigin_Function/rastrigin2_LVGP_4.jpg
- Sampling_Sequence_Figures/Rastrigin_Function/rastrigin2_LVGP_5.jpg
- Sampling_Sequence_Figures/Rastrigin_Function/rastrigin2_LVGP_6.jpg
- Sampling_Sequence_Figures/Rastrigin_Function/rastrigin2_LVGP_7.jpg
- Sampling_Sequence_Figures/Rastrigin_Function/rastrigin2_LVGP_8.jpg
- Sampling_Sequence_Figures/Rastrigin_Function/rastrigin2_LVGP_9.jpg
